# Supplementary material for: The Accumulation of Toxic Elements (Pb, Hg, Cd, As, and Cu) in Red Swamp Crayfish (Procambarus clarkii) in Qianjiang and the Associated Risks to Human Health
Source: Toxics. 2023 Jul 22;11(7):635. doi: 10.3390/toxics11070635 (PMC10384343; doi:10.3390/toxics11070635)
Supplement: Supplementary file 1 [file toxics-11-00635-s001.zip]

Archive with 1 entries (1 files):
- toxics-2475532-supplementary.pdf
